# Supplementary material for: Performance of primary health care workers in detection of mental disorders comorbid with epilepsy in rural Ethiopia
Source: BMC Fam Pract. 2021 Oct 14;22:204. doi: 10.1186/s12875-021-01551-4 (PMC8518249; doi:10.1186/s12875-021-01551-4)
Supplement: Supplementary file 1 — Additional file 1: Data set. Performance of primary health care workers in detection of mental disorders comorbid with epilepsy in rural Ethiopia. [file 12875_2021_1551_MOESM1_ESM.xls]

## Sheet: Sheet1
dt	intid	prtid	sex	age	res	resdur	educ	empl	reinc	marit	relig	ethnic	famz	dfhs	txtb	tonset	dupb	lstsz	szfreq	srha	srap	srslp	srfr	srtr	srwo	srid	srdt	srsa	srcr	sruhw	srpdm	srwsf	srirl	srws	srfwl	srwtd	srftir	srfdis	sregr	srtot	opcrit	nweduc2	nwemplo	relatinco	cmd2	maritcatg	incoctg	agecat	PHCdx
18101	Derbe	1	female	21	rural	21	can read and write	daily laborer	middle	single	orthodox christian	Gurage	3	60	yes	16	1	21	1	1	no	no	no	no	no	1	no	1	no	no	1	no	1	no	1	no	1	1	1	9	mild mdd	no formal education	employed	average and above	has co-morbid CMD	singe and formerlymarried	average and above	18-25years	no mental illness
18101	Yared	2	female	20	rural	20	illitrate	daily laborer	lower	single	orthodox christian	Gurage	3	40	yes	17	1080	7	2	no	no	no	no	no	1	no	no	no	no	1	no	no	no	no	no	no	no	no	no	2	no disorder	no formal education	employed	low	has no co-morbid CMD	singe and formerlymarried	low and very low	18-25years	no mental illness
18101	Huhalid	3	male	20	rural	2	educated	self employed	lower	single	muslim	Gurage	3	90	no	20		14	15	1	1	1	1	1	1	no	1	1	1	1	1	1	1	1	1	1	1	1	1	19	psychosis	formal education	employed	low	has co-morbid CMD	singe and formerlymarried	low and very low	18-25years	no mental illness
18101	Shitu	4	male	18	urban		educated	student	middle	single	orthodox christian	Gurage	5	20	no	17		15	2	1	no	1	1	1	1	no	1	1	no	no	no	no	no	1	no	no	1	no	no	9	no disorder	formal education	others	average and above	has no co-morbid CMD	singe and formerlymarried	average and above	18-25years	no mental illness
18101	Felek	5	male	38	rural	1	can read and write	farmer	lower	divorced	orthodox christian	Gurage	5	120	no	1		14	2	1	no	1	no	no	no	no	1	no	1	no	no	no	1	no	no	no	1	no	1	7	moderate mdd	no formal education	farmer	low	has co-morbid CMD	singe and formerlymarried	low and very low	26-55years	no mental illness
18101	Derbe	6	female	45	rural	45	illitrate	house wife	lower	married	orthodox christian	Gurage	4	120	no	43		60	0	no	1	no	no	no	no	no	no	no	no	no	no	no	no	no	no	no	1	no	no	2	no disorder	no formal education	house wife	low	has no co-morbid CMD	married	low and very low	26-55years	no mental illness
18101	Yared	7	female	19	rural	19	illitrate	daily laborer	very high	single	orthodox christian	Gurage	6	60	yes	14	1800	7	3	1	no	no	1	1	1	no	1	1	no	no	no	1	1	1	1	no	no	no	no	10	no disorder	no formal education	employed	average and above	has no co-morbid CMD	singe and formerlymarried	average and above	18-25years	no mental illness
18101	Huhalid	8	female	20	rural	20	illitrate	other	very low	single	muslim	Gurage	2	120	no	5		7	2	1	1	1	1	1	1	1	1	1	1	1	1	no	1	1	1	1	1	no	1	18	dysthemia	no formal education	others	very low	has co-morbid CMD	singe and formerlymarried	low and very low	18-25years	no mental illness
18101	Shitu	9	male	18	rural	3	educated	farmer	middle	single	muslim	Gurage	4	60	no	15		30	1	no	no	1	1	1	1	no	1	no	no	no	no	no	no	no	no	no	no	no	no	5	no disorder	formal education	farmer	average and above	has no co-morbid CMD	singe and formerlymarried	average and above	18-25years	no mental illness
18102	Shitu	10	male	22	rural	22	illitrate	daily laborer	lower	single	orthodox christian	Gurage	2	30	yes	21	360	7	4	1	no	1	1	1	no	no	1	1	no	1	1	1	1	no	no	no	1	1	1	13	no disorder	no formal education	employed	low	has no co-morbid CMD	singe and formerlymarried	low and very low	18-25years	no mental illness
18108	Derbe	11	male	26	rural	20	can read and write	self employed	middle	married	orthodox christian	Gurage	4	40	yes	24	120	60	0	1	no	no	no	no	1	no	no	no	no	no	no	no	1	no	1	no	no	no	no	4	no disorder	no formal education	employed	average and above	has no co-morbid CMD	married	average and above	26-55years	no mental illness
18108	Felek	12	male	25	urban	6	educated	daily laborer	lower	single	orthodox christian	Gurage	1	5	yes	20	1440	120	0	1	no	1	1	no	no	no	no	no	no	no	no	no	no	no	no	no	no	no	no	3	no disorder	formal education	employed	low	has no co-morbid CMD	singe and formerlymarried	low and very low	18-25years	no mental illness
18108	Yared	13	male	30	rural	30	illitrate	farmer	very low	married	muslim	Gurage	3	90	no	20		1	1	1	no	no	no	no	no	no	no	no	no	no	no	no	no	no	no	no	no	no	no	1	no disorder	no formal education	farmer	very low	has no co-morbid CMD	married	low and very low	26-55years	no mental illness
18108	Huhalid	14	male	45	rural	45	educated	daily laborer	middle	single	orthodox christian	Gurage	8	60	no	45		15	4	no	1	1	no	1	1	1	1	no	1	no	no	1	1	1	1	1	1	1	1	15	mild mdd	formal education	employed	average and above	has co-morbid CMD	singe and formerlymarried	average and above	26-55years	no mental illness
18108	Shitu	15	female	18	rural	18	educated	student	middle	single	orthodox christian	Gurage	4	60	no	17		2	30	1	no	no	1	no	1	1	1	1	1	1	no	1	1	no	no	no	1	1	1	13	no disorder	formal education	others	average and above	has no co-morbid CMD	singe and formerlymarried	average and above	18-25years	no mental illness
18108	Derbe	16	female	50	rural	15	illitrate	house wife	very high	married	muslim	Gurage	4	300	yes	40	3600	60	0	1	1	1	no	no	no	no	no	no	no	no	no	no	no	no	no	no	no	1	no	4	no disorder	no formal education	house wife	average and above	has no co-morbid CMD	married	average and above	26-55years	no mental illness
18108	Shitu	17	female	33	rural	33	illitrate	pensioner	very low	single	orthodox christian	Gurage	5	90	no	10		15	2	no	1	1	1	no	1	no	1	1	no	1	1	no	1	1	no	no	1	no	no	11	no disorder	no formal education	others	very low	has no co-morbid CMD	singe and formerlymarried	low and very low	26-55years	no mental illness
18108	Felek	18	male	70	rural	70	illitrate	farmer	middle	married	orthodox christian	Gurage	5	60	no	63		60	1	1	no	1	1	1	1	no	1	no	no	1	no	no	1	no	no	no	1	no	1	10	mild mdd	no formal education	farmer	average and above	has co-morbid CMD	married	average and above	greater than 56years	no mental illness
18108	Yared	19	female	18	rural	10	educated	student	very low	single	orthodox christian	Gurage	7	15	no	18		90	0	1	1	no	1	no	no	no	1	1	no	no	no	no	no	no	no	no	1	no	1	7	moderate mdd	formal education	others	very low	has co-morbid CMD	singe and formerlymarried	low and very low	18-25years	no mental illness
18135	Shitu	20	female	18	urban	12	educated	student	very low	single	orthodox christian	Gurage	6	30	no	15		15	3	1	1	no	1	1	1	1	1	1	1	no	1	no	no	1	1	no	1	1	1	15	no disorder	formal education	others	very low	has no co-morbid CMD	singe and formerlymarried	low and very low	18-25years	no mental illness
18150	Felek	21	male	18	urban	2	illitrate	daily laborer	lower	single	orthodox christian	oromo	1	20	yes	15	540	7	1	1	1	no	no	no	1	no	no	no	no	no	no	no	1	no	no	no	1	1	no	6	no disorder	no formal education	employed	low	has no co-morbid CMD	singe and formerlymarried	low and very low	18-25years	no mental illness
18157	Felek	24	male	18	rural	18	educated	student	lower	single	muslim	Gurage	6	240	yes	16	360	3	1	no	no	no	no	no	no	no	no	no	no	no	no	no	no	no	no	no	no	no	no	0	no disorder	formal education	others	low	has no co-morbid CMD	singe and formerlymarried	low and very low	18-25years	no mental illness
18158	Shitu	25	female	23	rural	21	educated	house wife	lower	married	orthodox christian	Gurage	2	5	no	15		15	3	1	1	no	1	no	1	1	no	1	no	1	1	1	1	no	1	1	1	no	1	14	mild mdd	formal education	house wife	low	has co-morbid CMD	married	low and very low	18-25years	no mental illness
18164	Yared	26	female	37	rural	37	illitrate	house wife	middle	married	orthodox christian	Gurage	6	90	no	37		15	4	1	1	no	1	1	1	no	1	1	no	1	no	1	1	1	1	1	1	1	1	16	moderate mdd	no formal education	house wife	average and above	has co-morbid CMD	married	average and above	26-55years	no mental illness
18164	Derbe	27	male	28	rural	28	illitrate	farmer	middle	single	muslim	Gurage	5	120	yes	28	720	15	1	1	no	no	1	no	no	no	no	no	no	no	no	no	no	no	no	no	no	1	no	3	no disorder	no formal education	farmer	average and above	has no co-morbid CMD	singe and formerlymarried	average and above	26-55years	no mental illness
18165	Felek	28	male	18	rural	18	educated	student	higher	single	orthodox christian	oromo	5	60	yes	17	60	120	0	no	no	no	1	no	no	no	no	no	no	no	no	no	1	no	no	no	no	no	no	2	no disorder	formal education	others	average and above	has no co-morbid CMD	singe and formerlymarried	average and above	18-25years	no mental illness
18178	Felek	29	female	60	rural	45	illitrate	house wife	middle	widowed	orthodox christian	Gurage	2	240	yes	20	13680	15	2	1	1	1	1	no	1	1	1	1	1	1	1	1	1	1	1	1	1	1	1	19	no disorder	no formal education	house wife	average and above	has no co-morbid CMD	singe and formerlymarried	average and above	greater than 56years	no mental illness
18178	Yared	30	male	47	rural	47	educated	farmer	lower	married	orthodox christian	Gurage	9	20	yes	27	60	120	1	no	1	1	no	1	1	no	1	no	no	no	1	1	no	no	no	no	1	no	1	9	no disorder	formal education	farmer	low	has no co-morbid CMD	married	low and very low	26-55years	no mental illness
18179	Derbe	31	male	18	rural	18	can read and write	farmer	middle	single	protestant	Gurage	9	30	yes	18	30	270	0	no	no	no	no	no	no	no	no	no	no	no	no	no	no	no	no	no	no	no	no	0	no disorder	no formal education	farmer	average and above	has no co-morbid CMD	singe and formerlymarried	average and above	18-25years	no mental illness
18226	Derbe	32	male	49	rural	49	educated	farmer	lower	married	protestant	Gurage	4	60	yes	34	5400	30	0	no	no	no	no	no	no	no	no	no	no	no	no	no	no	no	no	no	no	no	no	0	no disorder	formal education	farmer	low	has no co-morbid CMD	married	low and very low	26-55years	no mental illness
18227	Yared	33	male	25	rural	25	educated	farmer	very low	married	orthodox christian	Gurage	4	60	no	25		4	3	1	1	1	1	1	1	1	1	1	1	1	1	no	1	1	1	1	1	1	1	19	no disorder	formal education	farmer	very low	has no co-morbid CMD	married	low and very low	18-25years	no mental illness
18227	Felek	34	female	25	rural	25	illitrate	unemployed	very low	single	orthodox christian	Gurage	4	30	yes	15	2520	60	2	1	1	1	1	1	1	1	1	1	1	1	1	1	1	1	1	1	1	1	1	20	no disorder	no formal education	unemployed	very low	has no co-morbid CMD	singe and formerlymarried	low and very low	18-25years	no mental illness
18266	Yared	37	female	32	urban	2	educated	daily laborer	very low	married	orthodox christian	Gurage	2	15	yes	32	60	30	1	no	1	no	1	no	1	no	no	no	no	1	1	1	no	no	1	no	no	no	no	7	no disorder	formal education	employed	very low	has no co-morbid CMD	married	low and very low	26-55years	no mental illness
18309	Felek	38	male	59	rural	39	educated	farmer	middle	married	orthodox christian	Gurage	3	60	yes	50	360	60	2	1	no	1	1	no	no	1	1	1	1	1	1	1	1	1	1	1	no	1	no	15	mdd &AUD	formal education	farmer	average and above	has co-morbid CMD	married	average and above	greater than 56years	no mental illness
18309	Yared	39	male	35	rural	35	can read and write	farmer	lower	married	orthodox christian	Gurage	6	60	yes	10	1800	90	0	1	1	no	no	no	no	no	no	no	no	no	no	no	no	no	no	no	no	no	no	2	no disorder	no formal education	farmer	low	has no co-morbid CMD	married	low and very low	26-55years	no mental illness
18309	Yared	40	female	20	rural	20	illitrate	house wife	lower	married	orthodox christian	Gurage	7	30	yes	10	2160	1	30	1	1	no	1	1	1	1	1	1	1	1	1	1	no	1	1	no	1	1	1	17	no disorder	no formal education	house wife	low	has no co-morbid CMD	married	low and very low	18-25years	no mental illness
18310	Derbe	41	female	22	rural	22	illitrate	house wife	middle	single	orthodox christian	Gurage	5	60	yes	4	2160	30	0	no	no	no	no	no	no	no	no	no	1	no	no	no	no	no	no	no	no	no	no	1	no disorder	no formal education	house wife	average and above	has no co-morbid CMD	singe and formerlymarried	average and above	18-25years	no mental illness
18310	Felek	42	male	19	rural	19	educated	student	lower	single	orthodox christian	Gurage	2	60	yes	12	3	30	0	no	no	no	no	1	1	no	no	no	no	no	no	no	no	no	no	no	no	no	no	2	no disorder	formal education	others	low	has no co-morbid CMD	singe and formerlymarried	low and very low	18-25years	no mental illness
18312	Derbe	43	female	32	rural	20	illitrate	house wife	middle	married	orthodox christian	Gurage	7	10	yes	22	30	360	0	no	no	no	no	no	no	no	no	no	no	no	no	no	no	no	no	no	no	no	no	0	no disorder	no formal education	house wife	average and above	has no co-morbid CMD	married	average and above	26-55years	no mental illness
18310	Yared	44	male	20	rural	18	educated	farmer	lower	single	orthodox christian	Gurage	5	90	yes	18	1	90	0	1	no	no	1	1	1	no	1	1	no	1	no	no	no	1	no	no	1	no	1	10	no disorder	formal education	farmer	low	has no co-morbid CMD	singe and formerlymarried	low and very low	18-25years	no mental illness
18316	Derbe	45	female	20	rural	20	illitrate	unemployed	lower	single	orthodox christian	Gurage	7	40	yes	2	2	60	0	1	no	no	1	no	1	no	no	no	no	1	1	no	no	no	no	no	no	no	no	5	no disorder	no formal education	unemployed	low	has no co-morbid CMD	singe and formerlymarried	low and very low	18-25years	no mental illness
18316	Yared	46	female	18	rural	18	educated	unemployed	very low	single	orthodox christian	Gurage	5	60	yes	7	30	30	4	1	no	1	1	1	1	1	1	1	1	1	1	1	1	1	1	1	1	1	1	19	no disorder	formal education	unemployed	very low	has no co-morbid CMD	singe and formerlymarried	low and very low	18-25years	no mental illness
18316	Derbe	47	female	20	rural	20	can read and write	unemployed	middle	single	orthodox christian	Gurage	10	70	yes	14	60	30	0	no	1	1	no	no	no	no	no	no	no	no	no	no	no	no	no	no	no	no	no	2	no disorder	no formal education	unemployed	average and above	has no co-morbid CMD	singe and formerlymarried	average and above	18-25years	no mental illness
18316	Yared	48	female	30	rural	30	illitrate	house wife	lower	married	orthodox christian	Gurage	6	30	yes	5	7920	15	2	1	no	1	1	no	1	no	1	1	1	no	1	1	no	1	1	no	1	1	1	14	no disorder	no formal education	house wife	low	has no co-morbid CMD	married	low and very low	26-55years	no mental illness
18316	Derbe	49	female	18	rural	18	can read and write	house wife	middle	single	orthodox christian	Gurage	4	60	yes	18	120	120	0	no	no	no	no	no	no	no	no	no	no	no	no	no	no	no	no	no	no	no	no	0	no disorder	no formal education	house wife	average and above	has no co-morbid CMD	singe and formerlymarried	average and above	18-25years	no mental illness
18316	Yared	50	male	39	rural	39	educated	farmer	lower	married	orthodox christian	Gurage	9	90	yes	36	8	330	0	1	no	no	no	no	no	no	no	no	no	no	no	no	no	no	no	no	no	no	no	1	no disorder	formal education	farmer	low	has no co-morbid CMD	married	low and very low	26-55years	no mental illness
18316	Derbe	51	male	33	rural	33	can read and write	farmer	middle	married	orthodox christian	Gurage	8	60	yes	5	2520	30	0	1	no	no	no	no	no	no	no	no	no	no	no	no	no	no	no	no	no	no	no	1	no disorder	no formal education	farmer	average and above	has no co-morbid CMD	married	average and above	26-55years	no mental illness
18317	Huhalid	52	male	40	rural	40	illitrate	farmer	lower	married	orthodox christian	oromo	5	30	yes	35	15	60	0	1	1	1	1	1	no	no	1	no	no	1	1	no	no	no	no	no	1	no	1	10	no disorder	no formal education	farmer	low	has no co-morbid CMD	married	low and very low	26-55years	no mental illness
18317	Felek	53	female	45	rural	33	illitrate	house wife	lower	married	orthodox christian	Gurage	6	60	yes	25	1800	720	0	1	1	1	1	1	no	no	no	no	no	no	1	no	no	no	no	no	no	no	1	7	moderate mdd	no formal education	house wife	low	has co-morbid CMD	married	low and very low	26-55years	MDD
18317	Derbe	54	male	43	rural	43	can read and write	farmer	middle	married	orthodox christian	Gurage	5	60	yes	30	3600	30	0	no	no	no	no	no	no	no	no	no	no	no	no	no	no	no	no	no	no	no	no	0	no disorder	no formal education	farmer	average and above	has no co-morbid CMD	married	average and above	26-55years	no mental illness
18317	Derbe	55	male	22	rural	22	can read and write	farmer	middle	single	orthodox christian	Gurage	5	60	yes	2	720	360	0	no	no	no	no	no	no	no	no	no	no	no	no	no	no	no	no	no	no	no	no	0	no disorder	no formal education	farmer	average and above	has no co-morbid CMD	singe and formerlymarried	average and above	18-25years	no mental illness
18317	Felek	56	female	40	rural	25	educated	house wife	lower	married	orthodox christian	Gurage	6	45	yes	25	720	60	0	1	1	no	1	no	1	1	1	1	1	1	1	1	1	1	1	1	1	1	1	18	moderate mdd	formal education	house wife	low	has co-morbid CMD	married	low and very low	26-55years	no mental illness
18317	Felek	57	female	22	rural	22	educated	student	lower	single	orthodox christian	Gurage	7	30	yes	15	180	7	1	1	no	1	1	no	1	no	1	no	no	no	no	no	no	no	1	no	no	no	no	6	no disorder	formal education	others	low	has no co-morbid CMD	singe and formerlymarried	low and very low	18-25years	no mental illness
18317	Derbe	58	male	20	rural	20	can read and write	farmer	middle	single	orthodox christian	Gurage	9	30	yes	17	360	2	1	1	no	no	no	no	no	no	no	no	no	no	no	no	no	no	no	no	no	no	no	1	no disorder	no formal education	farmer	average and above	has no co-morbid CMD	singe and formerlymarried	average and above	18-25years	no mental illness
18317	Huhalid	59	female	52	rural	25	illitrate	house wife	lower	married	orthodox christian	Gurage	5	30	yes	50	150	180	0	1	no	no	1	1	1	no	1	1	no	1	no	no	no	no	no	1	1	no	1	10	no disorder	no formal education	house wife	low	has no co-morbid CMD	married	low and very low	26-55years	no mental illness
18318	Felek	60	male	43	rural	43	educated	farmer	lower	married	orthodox christian	Gurage	9	75	yes	10	5400	7	1	1	no	no	1	1	no	no	no	no	no	no	no	1	1	no	1	no	1	no	no	7	no disorder	formal education	farmer	low	has no co-morbid CMD	married	low and very low	26-55years	no mental illness
18317	Yared	61	male	22	rural	22	educated	daily laborer	middle	married	orthodox christian	Gurage	2	30	yes	12	60	60	0	no	no	no	1	1	1	no	no	no	no	no	no	no	no	no	no	no	no	no	no	3	no disorder	formal education	employed	average and above	has no co-morbid CMD	married	average and above	18-25years	no mental illness
18317	Yared	62	female	19	rural	19	educated	student	lower	single	orthodox christian	Gurage	3	60	yes	10	2160	300	0	no	no	no	no	no	1	no	no	no	no	no	no	no	no	no	no	no	no	no	no	1	no disorder	formal education	others	low	has no co-morbid CMD	singe and formerlymarried	low and very low	18-25years	no mental illness
18318	Huhalid	63	male	29	rural	29	educated	farmer	lower	single	orthodox christian	Gurage	7	60	yes	17	3960	210	0	no	no	no	no	no	1	no	1	1	no	1	1	1	1	1	1	1	1	no	1	12	no disorder	formal education	farmer	low	has no co-morbid CMD	singe and formerlymarried	low and very low	26-55years	no mental illness
18318	Felek	64	female	55	rural	35	illitrate	house wife	lower	widowed	orthodox christian	Gurage	2	30	yes	25	5400	60	0	1	no	no	no	no	no	no	no	no	no	no	no	1	1	1	1	1	1	1	1	9	psychosis	no formal education	house wife	low	has co-morbid CMD	singe and formerlymarried	low and very low	26-55years	no mental illness
18318	Huhalid	65	male	23	rural	23	educated	farmer	middle	single	orthodox christian	Gurage	8	60	yes	16	60	720	0	no	no	no	no	no	no	no	no	no	no	no	no	no	no	no	no	no	no	no	no	0	no disorder	formal education	farmer	average and above	has no co-morbid CMD	singe and formerlymarried	average and above	18-25years	no mental illness
18318	Felek	66	female	33	rural	12	illitrate	house wife	middle	married	orthodox christian	Gurage	7	90	no	32		30	1	1	1	1	1	no	1	no	no	1	1	no	no	no	1	1	1	1	1	1	1	14	no disorder	no formal education	house wife	average and above	has no co-morbid CMD	married	average and above	26-55years	no mental illness
18318	Huhalid	67	female	35	rural	35	illitrate	house wife	middle	married	orthodox christian	Gurage	3	60	yes	4	10440	150	0	1	1	1	1	1	1	1	1	1	1	1	1	1	1	1	1	1	1	1	1	20	no disorder	no formal education	house wife	average and above	has no co-morbid CMD	married	average and above	26-55years	no mental illness
18317	Yared	68	female	55	rural	37	illitrate	unemployed	lower	married	orthodox christian	Gurage	6	90	yes	20	1080	90	0	1	1	1	1	1	1	no	1	1	no	1	1	1	1	1	1	1	1	no	1	17	no disorder	no formal education	unemployed	low	has no co-morbid CMD	married	low and very low	26-55years	no mental illness
	Felek	69	female	30	rural	10	educated	unemployed	very low	single	orthodox christian	Gurage	11	45	yes	13	1440	7	4	1	no	no	no	no	no	no	no	no	no	no	1	no	1	1	no	no	no	1	no	5	no disorder	formal education	unemployed	very low	has no co-morbid CMD	singe and formerlymarried	low and very low	26-55years	no mental illness
	Derbe	70	male	19	rural	19	educated	farmer	higher	single	orthodox christian	Gurage	3	30	yes	2	5760	360	0	no	no	no	no	1	1	no	1	no	no	no	no	no	no	no	no	no	no	no	no	3	no disorder	formal education	farmer	average and above	has no co-morbid CMD	singe and formerlymarried	average and above	18-25years	no mental illness
18322	Yared	71	female	40	rural	21	illitrate	house wife	lower	married	orthodox christian	Gurage	7	90	yes	14	2160	2160	0	no	no	no	no	1	1	no	no	1	no	no	no	no	no	no	no	no	no	no	no	3	no disorder	no formal education	house wife	low	has no co-morbid CMD	married	low and very low	26-55years	no mental illness
18322	Felek	72	female	20	rural	20	educated	student	middle	single	orthodox christian	Gurage	5	30	yes	14	360	270	0	no	no	no	no	no	no	no	no	no	no	no	no	no	no	no	no	no	no	no	no	0	no disorder	formal education	others	average and above	has no co-morbid CMD	singe and formerlymarried	average and above	18-25years	no mental illness
18322	Yared	73	male	19	rural	12	educated	student	lower	single	orthodox christian	Gurage	7	30	yes	15	180	720	0	1	no	no	no	no	no	no	no	no	no	no	no	no	no	no	no	no	no	no	no	1	no disorder	formal education	others	low	has no co-morbid CMD	singe and formerlymarried	low and very low	18-25years	no mental illness
18322	Felek	74	male	35	rural	35	illitrate	farmer	lower	widowed	orthodox christian	Gurage	8	60	yes	25	1800	30	1	no	no	no	1	1	no	no	no	no	no	no	no	no	1	1	no	no	no	no	1	5	no disorder	no formal education	farmer	low	has no co-morbid CMD	singe and formerlymarried	low and very low	26-55years	no mental illness
18322	Yared	75	female	26	rural	2	illitrate	house wife	lower	married	orthodox christian	Gurage	7	60	yes	18	1440	30	0	no	1	no	no	no	1	no	1	no	no	1	1	1	1	1	no	no	no	no	1	9	no disorder	no formal education	house wife	low	has no co-morbid CMD	married	low and very low	26-55years	no mental illness
18323	Huhalid	76	male	27	rural	27	illitrate	farmer	lower	single	orthodox christian	Gurage	7	130	yes	5	360	1	30	no	no	1	1	no	no	no	1	1	1	1	1	no	1	1	1	no	no	no	no	10	no disorder	no formal education	farmer	low	has no co-morbid CMD	singe and formerlymarried	low and very low	26-55years	no mental illness
18323	Yared	77	male	26	rural	26	illitrate	farmer	lower	single	orthodox christian	Gurage	6	90	yes	20	360	1080	0	no	1	1	1	no	1	no	no	no	no	no	no	no	no	no	no	no	no	no	no	4	no disorder	no formal education	farmer	low	has no co-morbid CMD	singe and formerlymarried	low and very low	26-55years	no mental illness
18323	Yared	78	female	45	rural	33	illitrate	house wife	lower	married	orthodox christian	Gurage	10	90	yes	40	720	5	1	1	1	no	1	1	1	1	no	1	no	no	no	no	no	no	1	no	1	1	1	11	no disorder	no formal education	house wife	low	has no co-morbid CMD	married	low and very low	26-55years	no mental illness
18323	Felek	79	female	45	rural	37	educated	house wife	lower	married	orthodox christian	oromo	7	120	yes	25	180	60	0	no	no	no	no	no	no	no	no	no	no	no	1	1	no	no	no	no	1	no	no	3	no disorder	formal education	house wife	low	has no co-morbid CMD	married	low and very low	26-55years	no mental illness
18323	Derbe	80	male	32	rural	32	illitrate	farmer	middle	single	orthodox christian	Gurage	9	60	yes	5	3960	120	0	no	no	no	no	no	no	no	no	no	no	no	no	no	no	no	no	no	no	no	no	0	no disorder	no formal education	farmer	average and above	has no co-morbid CMD	singe and formerlymarried	average and above	26-55years	no mental illness
18323	Huhalid	81	female	60	rural		illitrate	farmer	middle	married	orthodox christian	Gurage	3	60	yes	50	1800	3	6	1	no	no	1	1	1	no	1	no	no	no	no	no	1	no	1	no	1	no	1	9	no disorder	no formal education	farmer	average and above	has no co-morbid CMD	married	average and above	greater than 56years	no mental illness
18323	Felek	82	female	28	rural	14	can read and write	house wife	middle	married	orthodox christian	Gurage	6	120	yes	18	1800	180	0	1	1	1	1	1	1	no	no	no	no	no	no	no	no	no	no	no	1	no	no	7	no disorder	no formal education	house wife	average and above	has no co-morbid CMD	married	average and above	26-55years	no mental illness
18328	Yared	83	male	40	rural	40	educated	farmer	lower	married	orthodox christian	oromo	5	90	yes	35	90	3	4	1	1	no	no	1	1	1	no	1	no	1	no	1	1	1	1	no	1	1	1	12	no disorder	formal education	farmer	low	has no co-morbid CMD	married	low and very low	26-55years	no mental illness
18328	Felek	84	male	45	rural	45	can read and write	farmer	middle	divorced	orthodox christian	Gurage	2	90	yes	1	7200	1	5	no	no	1	no	no	no	no	no	no	no	no	no	no	no	no	no	no	no	no	no	1	no disorder	no formal education	farmer	average and above	has no co-morbid CMD	singe and formerlymarried	average and above	26-55years	no mental illness
18328	Derbe	85	male	23	rural	23	educated	farmer	middle	married	orthodox christian	Gurage	4	60	yes	10	2520	180	0	no	1	1	1	no	no	1	1	no	no	no	1	no	1	no	1	no	1	1	1	11	no disorder	formal education	farmer	average and above	has no co-morbid CMD	married	average and above	18-25years	no mental illness
18328	Derbe	86	male	39	rural	39	can read and write	farmer	lower	married	orthodox christian	Gurage	6	60	yes	18	1080	60	0	1	no	no	1	no	no	no	no	no	no	1	no	1	no	1	no	no	1	no	no	6	no disorder	no formal education	farmer	low	has no co-morbid CMD	married	low and very low	26-55years	no mental illness
18328	Felek	87	male	65	rural	65	can read and write	farmer	middle	married	orthodox christian	Gurage	8	30	yes	44	7	720	0	no	no	no	no	no	no	no	no	no	no	no	no	no	no	no	no	no	1	no	1	2	no disorder	no formal education	farmer	average and above	has no co-morbid CMD	married	average and above	greater than 56years	no mental illness
18328	Derbe	89	male	42	rural	42	educated	farmer	lower	married	orthodox christian	Gurage	12	60	yes	36	360	720	0	no	no	1	1	no	no	no	no	no	no	no	no	no	no	no	no	no	no	no	no	2	no disorder	formal education	farmer	low	has no co-morbid CMD	married	low and very low	26-55years	no mental illness
18328	Felek	90	male	57	rural	57	educated	farmer	lower	widowed	orthodox christian	Gurage	3	60	yes	52	1080	120	0	1	1	1	1	1	1	1	1	1	1	1	1	1	1	1	1	1	1	1	1	20	no disorder	formal education	farmer	low	has no co-morbid CMD	singe and formerlymarried	low and very low	greater than 56years	no mental illness
18328	Derbe	92	male	20	rural	20	educated	farmer	middle	single	orthodox christian	Gurage	9	60	yes	8	360	270	0	no	no	no	no	no	no	no	no	no	no	no	no	no	no	no	no	no	1	no	no	1	no disorder	formal education	farmer	average and above	has no co-morbid CMD	singe and formerlymarried	average and above	18-25years	no mental illness
18328	Felek	93	male	56	urban	7	educated	farmer	lower	married	orthodox christian	Gurage	5	10	yes	30	7200	30	1	1	1	1	1	1	no	no	no	no	1	no	no	no	no	1	no	1	no	no	no	8	AUD	formal education	farmer	low	has co-morbid CMD	married	low and very low	greater than 56years	no mental illness
18329	Derbe	94	male	20	rural	20	educated	farmer	middle	single	orthodox christian	Gurage	8	30	yes	15	360	15	2	1	no	1	1	no	no	no	no	no	no	no	no	no	no	no	no	no	no	no	no	3	no disorder	formal education	farmer	average and above	has no co-morbid CMD	singe and formerlymarried	average and above	18-25years	no mental illness
18329	Yared	95	male	19	rural	19	educated	student	lower	single	orthodox christian	Gurage	10	5	yes	6	5	15	1	1	no	no	no	1	1	no	1	no	no	no	no	no	no	no	no	no	no	no	no	4	no disorder	formal education	others	low	has no co-morbid CMD	singe and formerlymarried	low and very low	18-25years	no mental illness
18329	Derbe	96	male	45	rural	45	can read and write	farmer	lower	married	orthodox christian	Gurage	10	10	yes	18	360	60	0	no	no	no	1	1	no	1	no	1	no	no	no	no	no	no	1	no	1	1	1	8	no disorder	no formal education	farmer	low	has no co-morbid CMD	married	low and very low	26-55years	no mental illness
18329	Derbe	97	male	65	rural	65	can read and write	farmer	middle	married	orthodox christian	Gurage	8	60	yes	35	7200	3600	0	1	1	no	no	no	no	no	no	no	no	no	no	no	no	no	no	no	no	no	no	2	no disorder	no formal education	farmer	average and above	has no co-morbid CMD	married	average and above	greater than 56years	no mental illness
18329	Yared	98	male	28	rural	28	educated	farmer	lower	single	protestant	Gurage	2	15	yes	23	15	150	0	1	1	no	no	no	1	no	no	no	1	no	no	no	no	no	no	no	no	no	no	4	no disorder	formal education	farmer	low	has no co-morbid CMD	singe and formerlymarried	low and very low	26-55years	no mental illness
18330	Felek	99	male	19	rural	19	educated	farmer	middle	single	orthodox christian	Gurage	7	120	yes	2	720	90	2	no	1	no	1	1	1	1	1	no	no	1	1	1	no	no	no	no	no	no	no	9	no disorder	formal education	farmer	average and above	has no co-morbid CMD	singe and formerlymarried	average and above	18-25years	no mental illness
18330	Yared	100	male	22	rural	22	educated	farmer	lower	single	orthodox christian	Gurage	10	30	yes	15	1080	2160	0	1	no	no	1	no	1	1	no	no	no	no	no	no	no	no	1	no	1	1	1	8	no disorder	formal education	farmer	low	has no co-morbid CMD	singe and formerlymarried	low and very low	18-25years	no mental illness
18330	Derbe	101	male	62	rural	62	illitrate	farmer	middle	married	orthodox christian	Gurage	5	120	yes	46	720	180	0	no	no	no	no	no	1	no	no	no	no	no	no	no	no	no	no	no	no	no	no	1	no disorder	no formal education	farmer	average and above	has no co-morbid CMD	married	average and above	greater than 56years	no mental illness
18330	Felek	102	female	20	rural	20	educated	house wife	lower	married	orthodox christian	Gurage	9	120	yes	8	2880	180	2	1	1	no	1	1	1	no	1	no	1	1	1	no	no	1	1	1	1	1	1	15	no disorder	formal education	house wife	low	has no co-morbid CMD	married	low and very low	18-25years	no mental illness
18335	Huhalid	103	female	23	urban	23	educated	unemployed	middle	single	protestant	Gurage	9	20	yes	13	60	180	0	no	no	no	no	no	no	no	no	no	no	no	no	no	no	no	no	no	no	no	no	0	no disorder	formal education	unemployed	average and above	has no co-morbid CMD	singe and formerlymarried	average and above	18-25years	no mental illness
18335	Yared	104	female	35	urban	15	illitrate	house wife	lower	married	orthodox christian	Gurage	5	10	yes	14	2520	7	5	1	1	1	1	1	1	1	1	no	1	no	no	no	no	1	1	1	1	1	1	15	no disorder	no formal education	house wife	low	has no co-morbid CMD	married	low and very low	26-55years	no mental illness
18335	Yared	105	male	36	urban	16	illitrate	daily laborer	lower	married	orthodox christian	Gurage	1	10	yes	10	3600	1	6	1	no	no	1	1	1	no	1	1	1	no	no	no	no	no	no	no	1	no	1	9	AUD	no formal education	employed	low	has co-morbid CMD	married	low and very low	26-55years	AUD
18335	Felek	106	male	30	urban	30	educated	government employee	lower	married	muslim	Gurage	4	40	yes	10	2520	60	0	1	no	1	1	1	1	no	no	no	1	no	no	no	no	no	no	no	no	no	no	6	no disorder	formal education	employed	low	has no co-morbid CMD	married	low and very low	26-55years	no mental illness
18335	Derbe	107	female	28	urban	28	educated	government employee	middle	single	orthodox christian	Gurage	3	20	yes	8	30	3600	0	1	no	no	1	no	1	no	no	no	no	no	no	no	no	no	no	no	no	no	no	3	no disorder	formal education	employed	average and above	has no co-morbid CMD	singe and formerlymarried	average and above	26-55years	no mental illness
18335	Felek	108	female	50	urban	25	illitrate	house wife	lower	married but not living togther	orthodox christian	Gurage	7	30	yes	16	270	120	0	1	no	no	1	1	1	no	1	1	1	no	1	1	no	1	1	1	1	1	1	15	no disorder	no formal education	house wife	low	has no co-morbid CMD	singe and formerlymarried	low and very low	26-55years	no mental illness
18335	Yared	109	female	29	urban	10	illitrate	house wife	lower	married	orthodox christian	Gurage	5	15	yes	22	1800	60	0	1	no	no	1	1	1	no	1	1	no	no	1	1	1	1	1	no	1	no	1	13	no disorder	no formal education	house wife	low	has no co-morbid CMD	married	low and very low	26-55years	no mental illness
18335	Huhalid	110	male	25	urban	25	educated	unemployed	very low	single	muslim	Gurage	3	15	yes	22	1080	90	0	1	no	no	1	no	1	no	no	no	no	1	no	1	no	1	no	no	no	no	no	6	no disorder	formal education	unemployed	very low	has no co-morbid CMD	singe and formerlymarried	low and very low	18-25years	no mental illness
18335	Felek	111	male	20	urban	20	educated	student	middle	single	protestant	oromo	7	30	yes	7	3960	30	2	no	no	no	no	no	no	no	1	1	no	no	1	1	1	no	no	1	1	no	1	8	severe mdd	formal education	others	average and above	has co-morbid CMD	singe and formerlymarried	average and above	18-25years	psychosis
18335	Felek	112	male	50	rural	50	illitrate	farmer	very low	married	orthodox christian	Gurage	7	120	yes	15	11160	60	0	no	no	no	no	1	no	no	no	1	1	no	1	1	1	1	1	1	1	no	no	10	no disorder	no formal education	farmer	very low	has no co-morbid CMD	married	low and very low	26-55years	no mental illness
18335	Yared	113	female	36	urban	8	illitrate	house wife	lower	married	orthodox christian	Gurage	5	10	yes	21	30	2	1	1	no	no	1	1	no	no	no	no	no	no	no	1	no	no	no	no	1	no	1	6	no disorder	no formal education	house wife	low	has no co-morbid CMD	married	low and very low	26-55years	no mental illness
18335	Derbe	114	female	20	urban	6	educated	house wife	lower	married	orthodox christian	Gurage	3	15	yes	9	4	30	0	no	no	no	no	no	1	no	1	1	no	no	no	no	no	1	no	no	1	no	no	5	no disorder	formal education	house wife	low	has no co-morbid CMD	married	low and very low	18-25years	no mental illness
18335	Derbe	115	female	50	rural	55	illitrate	house wife	middle	married	orthodox christian	Gurage	4	40	yes	14	360	1	1	1	no	no	1	no	1	1	1	1	1	no	no	no	no	1	1	no	no	no	no	9	no disorder	no formal education	house wife	average and above	has no co-morbid CMD	married	average and above	26-55years	no mental illness
18335	Yared	116	male	32	rural	32	illitrate	farmer	middle	single	orthodox christian	Gurage	4	90	yes	15	4680	15	1	1	1	1	1	1	1	1	1	1	1	1	1	1	1	1	1	1	1	1	1	20	no disorder	no formal education	farmer	average and above	has no co-morbid CMD	singe and formerlymarried	average and above	26-55years	no mental illness
18335	Huhalid	117	male	23	rural	23	educated	farmer	middle	married	orthodox christian	Gurage	3	120	yes	15	2160	60	0	1	no	no	1	no	1	no	1	1	no	no	no	no	1	no	no	no	1	no	1	8	no disorder	formal education	farmer	average and above	has no co-morbid CMD	married	average and above	18-25years	no mental illness
18335	Yared	118	male	41	rural	41	illitrate	farmer	lower	married	muslim	Gurage	5	90	yes	10	5400	180	0	no	no	1	no	1	no	no	no	no	no	no	no	no	no	no	no	no	1	no	no	3	no disorder	no formal education	farmer	low	has no co-morbid CMD	married	low and very low	26-55years	no mental illness
18335	Felek	119	male	55	urban	25	educated	farmer	lower	married	orthodox christian	Gurage	6	60	yes	45	365	60	1	no	no	no	no	1	1	1	1	1	no	no	no	no	no	1	1	no	1	1	1	10	AUD	formal education	farmer	low	has co-morbid CMD	married	low and very low	26-55years	no mental illness
18335	Derbe	120	male	30	rural	3	illitrate	farmer	very low	single	protestant	Gurage	1	60	yes	14	360	1	3	no	1	1	1	no	1	1	1	1	no	1	1	1	1	1	1	no	1	no	no	13	no disorder	no formal education	farmer	very low	has no co-morbid CMD	singe and formerlymarried	low and very low	26-55years	MDD
18335	Felek	121	male	39	rural	39	educated	farmer	lower	married	orthodox christian	Gurage	9	90	yes	20	6120	180	0	no	no	no	no	no	no	no	no	no	no	no	no	no	no	no	no	no	1	no	no	1	no disorder	formal education	farmer	low	has no co-morbid CMD	married	low and very low	26-55years	no mental illness
18335	Derbe	122	male	40	rural	40	illitrate	farmer	very low	married	orthodox christian	Gurage	6	60	yes	25	1800	1	3	no	1	1	1	no	1	no	1	no	no	1	1	1	1	1	1	no	1	no	1	12	no disorder	no formal education	farmer	very low	has no co-morbid CMD	married	low and very low	26-55years	psychosis
18336	Felek	123	male	27	rural	27	can read and write	farmer	lower	married	orthodox christian	Gurage	3	120	no	2		3	1	no	no	no	1	1	no	no	1	no	no	1	1	1	1	1	no	no	1	no	1	10	no disorder	no formal education	farmer	low	has no co-morbid CMD	married	low and very low	26-55years	no mental illness
15049	Yared	124	female	22	rural	6	educated	house wife	lower	married	orthodox christian	Gurage	3	60	yes	18	4	60	0	1	1	no	no	no	no	1	no	no	no	no	no	no	no	no	no	no	1	no	1	5	no disorder	formal education	house wife	low	has no co-morbid CMD	married	low and very low	18-25years	no mental illness
18336	Derbe	125	male	20	rural	20	illitrate	farmer	lower	single	orthodox christian	Gurage	7	80	yes	15	720	6	4	1	no	no	no	no	no	no	no	no	no	no	no	no	no	no	no	no	no	no	no	1	no disorder	no formal education	farmer	low	has no co-morbid CMD	singe and formerlymarried	low and very low	18-25years	no mental illness
18336	Yared	126	male	38	rural	38	illitrate	farmer	middle	married	orthodox christian	Gurage	6	120	yes	18	360	150	0	1	1	1	1	no	1	no	1	no	1	1	1	1	1	1	1	no	no	no	no	13	no disorder	no formal education	farmer	average and above	has no co-morbid CMD	married	average and above	26-55years	no mental illness
18336	Huhalid	127	male	25	rural	25	educated	farmer	middle	single	orthodox christian	Gurage	8	120	yes	5	360	7	2	no	no	no	1	no	no	no	no	no	no	no	no	no	no	no	no	no	1	no	1	3	no disorder	formal education	farmer	average and above	has no co-morbid CMD	singe and formerlymarried	average and above	18-25years	no mental illness
18336	Felek	128	male	18	rural	18	educated	student	lower	single	orthodox christian	Gurage	4	120	yes	6	3960	30	1	no	no	no	no	no	no	no	no	no	no	no	no	no	no	no	no	1	1	no	1	3	no disorder	formal education	others	low	has no co-morbid CMD	singe and formerlymarried	low and very low	18-25years	no mental illness
18336	Derbe	129	female	30	rural	30	illitrate	house wife	lower	married	orthodox christian	Gurage	5	70	no	10		7	3	no	1	1	1	no	1	no	1	no	no	no	no	1	1	no	1	no	1	no	1	11	no disorder	no formal education	house wife	low	has no co-morbid CMD	married	low and very low	26-55years	no mental illness
18336	Felek	130	female	30	rural	10	illitrate	house wife	lower	married	orthodox christian	Gurage	2	60	yes	5	6480	90	2	1	no	no	1	1	no	1	1	1	1	1	1	1	1	1	1	1	1	1	1	17	no disorder	no formal education	house wife	low	has no co-morbid CMD	married	low and very low	26-55years	no mental illness
18337	Felek	131	male	52	rural	52	can read and write	farmer	lower	married	orthodox christian	Gurage	7	45	yes	8	10080	720	0	no	no	no	1	no	1	no	1	1	1	1	1	1	no	1	1	no	1	no	1	12	no disorder	no formal education	farmer	low	has no co-morbid CMD	married	low and very low	26-55years	MDD
18336	Huhalid	132	male	50	rural	19	educated	government employee	middle	single	protestant	Gurage	6	40	yes	30	60	90	0	1	no	no	no	no	1	no	no	no	no	no	no	no	no	no	no	no	1	no	no	3	no disorder	formal education	employed	average and above	has no co-morbid CMD	singe and formerlymarried	average and above	26-55years	no mental illness
18336	Yared	133	male	39	rural	19	illitrate	farmer	middle	married	orthodox christian	Gurage	4	120	yes	24	1800	180	0	no	no	no	no	1	1	no	1	no	no	no	no	no	no	no	1	no	1	no	1	6	no disorder	no formal education	farmer	average and above	has no co-morbid CMD	married	average and above	26-55years	no mental illness
18336	Felek	134	male	23	rural	23	can read and write	farmer	lower	single	orthodox christian	Gurage	8	120	yes	7	2880	180	0	no	1	1	no	1	no	no	1	1	1	1	1	1	1	1	no	no	1	no	1	12	no disorder	no formal education	farmer	low	has no co-morbid CMD	singe and formerlymarried	low and very low	18-25years	no mental illness
18336	Yared	135	female	45	rural	45	illitrate	house wife	lower	married	orthodox christian	Gurage	8	90	yes	23	180	30	0	1	no	1	1	1	1	1	1	no	1	1	1	1	1	1	1	no	1	no	1	16	no disorder	no formal education	house wife	low	has no co-morbid CMD	married	low and very low	26-55years	no mental illness
18336	Huhalid	136	female	65	rural	46	educated	farmer	middle	married	orthodox christian	Gurage	6	120	yes	19	10800	270	0	1	1	1	1	1	1	1	1	1	no	1	1	no	no	no	1	no	1	1	1	15	no disorder	formal education	farmer	average and above	has no co-morbid CMD	married	average and above	greater than 56years	no mental illness
18336	Derbe	137	female	40	rural	22	illitrate	house wife	lower	married	orthodox christian	Gurage	4	80	yes	1	7950	15	1	1	no	1	1	no	1	no	no	no	no	no	no	no	no	no	1	no	no	no	no	5	no disorder	no formal education	house wife	low	has no co-morbid CMD	married	low and very low	26-55years	no mental illness
18336	Huhalid	138	female	30	rural	30	educated	unemployed	lower	single	orthodox christian	Gurage	2	120	yes	5	7200	2	10	1	1	no	1	1	1	no	1	1	1	1	1	1	1	1	1	no	1	no	1	16	no disorder	formal education	unemployed	low	has no co-morbid CMD	singe and formerlymarried	low and very low	26-55years	no mental illness
18336	Yared	139	female	42	rural	6	illitrate	house wife	lower	married	orthodox christian	Gurage	3	90	yes	25	3600	3	1	1	no	1	1	1	1	1	no	1	1	1	1	1	1	1	1	no	1	1	1	17	no disorder	no formal education	house wife	low	has no co-morbid CMD	married	low and very low	26-55years	no mental illness
18336	Felek	140	male	55	rural	55	can read and write	farmer	middle	married	orthodox christian	Gurage	7	45	no	55		3	1	1	1	no	1	no	no	no	no	no	no	1	1	1	1	1	1	no	1	no	1	11	no disorder	no formal education	farmer	average and above	has no co-morbid CMD	married	average and above	26-55years	no mental illness
18337	Yared	141	female	35	rural	35	illitrate	house wife	lower	married	muslim	Gurage	8	60	yes	7	2880	30	1	1	1	1	1	1	1	no	no	1	no	no	no	no	no	no	1	no	1	no	1	10	no disorder	no formal education	house wife	low	has no co-morbid CMD	married	low and very low	26-55years	no mental illness
18337	Huhalid	142	female	20	urban	1	educated	house wife	lower	married	orthodox christian	Gurage	3	60	yes	13	360	60	1	1	1	1	no	no	1	no	1	1	1	1	1	1	1	1	1	1	1	no	1	16	no disorder	formal education	house wife	low	has no co-morbid CMD	married	low and very low	18-25years	no mental illness
18337	Yared	143	female	35	rural	35	illitrate	house wife	lower	married	orthodox christian	Gurage	3	180	yes	33	180	15	2	no	1	no	1	1	1	1	1	1	1	1	1	1	1	1	1	1	1	1	1	18	no disorder	no formal education	house wife	low	has no co-morbid CMD	married	low and very low	26-55years	no mental illness
18337	Huhalid	144	male	41	urban	15	educated	daily laborer	lower	married	orthodox christian	Gurage	7	30	yes	30	3240	720	0	1	1	no	1	1	1	1	no	1	no	1	1	1	no	no	1	no	no	1	no	12	no disorder	formal education	employed	low	has no co-morbid CMD	married	low and very low	26-55years	no mental illness
18337	Felek	145	female	33	rural	33	illitrate	house wife	lower	single	orthodox christian	Gurage	7	120	yes	10	4680	21	1	1	no	no	no	no	no	no	no	no	no	no	no	no	no	no	1	1	1	no	1	5	no disorder	no formal education	house wife	low	has no co-morbid CMD	singe and formerlymarried	low and very low	26-55years	no mental illness
18337	Yared	146	male	30	rural	30	educated	farmer	lower	married	orthodox christian	Gurage	5	60	yes	15	1800	30	1	no	no	no	1	no	1	1	no	no	no	no	no	no	no	no	1	no	no	no	no	4	no disorder	formal education	farmer	low	has no co-morbid CMD	married	low and very low	26-55years	no mental illness
18337	Felek	147	male	22	rural	22	educated	farmer	lower	single	protestant	Gurage	6	120	yes	12	360	15	2	no	no	1	1	no	1	no	no	no	1	1	no	no	no	1	no	no	1	no	1	8	no disorder	formal education	farmer	low	has no co-morbid CMD	singe and formerlymarried	low and very low	18-25years	MDD
18342	Felek	148	male	23	rural	23	illitrate	farmer	lower	single	orthodox christian	Gurage	5	40	yes	18	730	365	0	no	1	no	1	1	no	no	no	1	no	no	no	no	no	no	no	no	1	no	1	6	no disorder	no formal education	farmer	low	has no co-morbid CMD	singe and formerlymarried	low and very low	18-25years	no mental illness
18342	Felek	149	male	42	rural	42	illitrate	farmer	lower	divorced	orthodox christian	Gurage	2	120	yes	39	1095	5	2	no	no	no	no	no	no	no	no	no	no	no	1	1	1	no	1	1	1	no	no	6	no disorder	no formal education	farmer	low	has no co-morbid CMD	singe and formerlymarried	low and very low	26-55years	AUD
18342	Derbe	150	female	20	rural	20	educated	house wife	middle	single	orthodox christian	Gurage	4	25	yes	8	3	14	2	1	no	1	no	no	no	no	no	no	no	no	no	no	no	no	no	no	1	no	1	4	no disorder	formal education	house wife	average and above	has no co-morbid CMD	singe and formerlymarried	average and above	18-25years	no mental illness
18342	Felek	151	male	65	rural	65	can read and write	farmer	lower	married	orthodox christian	Gurage	3	30	yes	40	1825	30	1	1	1	1	1	1	1	1	1	1	1	no	no	no	no	no	1	1	1	no	no	13	no disorder	no formal education	farmer	low	has no co-morbid CMD	married	low and very low	greater than 56years	no mental illness
18342	Derbe	152	female	43	rural	43	illitrate	house wife	lower	married	orthodox christian	Gurage	3	120	yes	35	1825	60	0	1	no	no	1	no	no	no	no	no	no	no	no	no	no	no	no	no	1	no	1	4	no disorder	no formal education	house wife	low	has no co-morbid CMD	married	low and very low	26-55years	no mental illness
18342	Yared	153	male	26	urban	2	illitrate	daily laborer	lower	married	orthodox christian	Gurage	7	15	yes	12	2190	150	0	1	no	1	no	no	no	no	no	no	no	no	no	no	no	no	no	no	1	no	1	4	no disorder	no formal education	employed	low	has no co-morbid CMD	married	low and very low	26-55years	no mental illness
18342	Felek	154	female	22	urban	22	educated	student	middle	single	orthodox christian	Gurage	6	60	yes	10	1095	90	0	no	no	no	no	no	no	no	no	1	no	no	no	no	no	no	no	no	no	no	no	1	bipolar disorder	formal education	others	average and above	has co-morbid CMD	singe and formerlymarried	average and above	18-25years	MDD
18342	Yared	155	female	20	rural	20	educated	unemployed	lower	single	orthodox christian	Gurage	5	90	yes	16	60	14	2	1	1	1	no	1	no	no	no	no	no	no	no	no	no	no	no	no	1	no	no	5	no disorder	formal education	unemployed	low	has no co-morbid CMD	singe and formerlymarried	low and very low	18-25years	no mental illness
18342	Derbe	156	female	28	rural	22	illitrate	house wife	lower	married	orthodox christian	Gurage	6	40	yes	21	1460	14	3	1	no	1	1	no	no	no	no	no	no	no	no	no	no	no	no	no	1	no	1	5	no disorder	no formal education	house wife	low	has no co-morbid CMD	married	low and very low	26-55years	no mental illness
18342	Yared	157	male	20	rural	20	illitrate	farmer	lower	single	orthodox christian	Gurage	2	90	yes	10	30	4	3	no	no	no	1	1	1	no	1	no	no	no	no	no	no	no	no	no	no	no	no	4	no disorder	no formal education	farmer	low	has no co-morbid CMD	singe and formerlymarried	low and very low	18-25years	no mental illness
18342	Derbe	158	male	40	rural	40	can read and write	farmer	middle	married	orthodox christian	Gurage	6	45	yes	21	1095	60	0	1	no	no	no	no	no	no	no	1	no	no	no	no	no	no	no	no	1	no	no	3	no disorder	no formal education	farmer	average and above	has no co-morbid CMD	married	average and above	26-55years	no mental illness
18342	Yared	159	male	38	rural	38	illitrate	farmer	lower	single	orthodox christian	Gurage	4	120	yes	15	8030	30	0	no	no	1	no	no	no	no	no	no	no	no	no	no	no	no	no	no	1	no	no	2	no disorder	no formal education	farmer	low	has no co-morbid CMD	singe and formerlymarried	low and very low	26-55years	no mental illness
18342	Felek	160	female	30	rural	30	illitrate	house wife	lower	single	orthodox christian	Gurage	4	30	yes	10	5840	365	0	1	no	no	1	1	1	no	no	no	1	no	1	1	1	1	1	1	1	no	no	12	mild mdd	no formal education	house wife	low	has co-morbid CMD	singe and formerlymarried	low and very low	26-55years	no mental illness
18343	Derbe	161	male	42	rural	42	educated	farmer	very low	married	orthodox christian	Gurage	3	120	yes	41	1	180	0	no	1	no	1	no	1	no	no	no	no	no	no	1	no	no	no	no	1	no	no	5	no disorder	formal education	farmer	very low	has no co-morbid CMD	married	low and very low	26-55years	no mental illness
18343	Felek	162	male	39	rural	39	can read and write	farmer	lower	married	orthodox christian	Gurage	6	120	yes	28	2555	3	2	1	1	no	no	1	1	no	1	1	no	no	no	no	no	no	no	1	1	no	1	9	no disorder	no formal education	farmer	low	has no co-morbid CMD	married	low and very low	26-55years	no mental illness
18343	Yared	163	male	45	rural	45	educated	farmer	lower	married	orthodox christian	Gurage	6	30	yes	35	2	90	0	1	no	1	no	no	1	no	1	1	no	1	1	1	1	1	1	no	1	no	1	13	no disorder	formal education	farmer	low	has no co-morbid CMD	married	low and very low	26-55years	no mental illness
18343	Yared	164	male	28	rural	28	educated	farmer	lower	single	orthodox christian	Gurage	7	30	yes	5	8030	1	1	1	1	1	1	1	1	no	no	1	no	1	1	1	1	1	no	no	1	no	1	14	no disorder	formal education	farmer	low	has no co-morbid CMD	singe and formerlymarried	low and very low	26-55years	no mental illness
18343	Felek	165	male	50	rural	50	can read and write	farmer	lower	married	orthodox christian	Gurage	8	30	yes	20	7300	8	1	1	no	1	1	1	1	no	1	no	no	1	1	1	1	no	no	no	no	no	no	10	no disorder	no formal education	farmer	low	has no co-morbid CMD	married	low and very low	26-55years	no mental illness
18343	Derbe	166	male	40	rural	4	illitrate	farmer	lower	widowed	orthodox christian	Gurage	5	40	yes	30	2190	60	0	1	1	no	no	no	no	1	no	1	no	1	no	no	no	no	no	no	1	no	no	6	no disorder	no formal education	farmer	low	has no co-morbid CMD	singe and formerlymarried	low and very low	26-55years	no mental illness
18343	Yared	167	female	23	rural	23	educated	daily laborer	lower	single	orthodox christian	Gurage	2	60	yes	4	5475	90	0	no	no	no	no	no	1	no	no	no	no	no	no	no	1	no	no	no	no	no	no	2	no disorder	formal education	employed	low	has no co-morbid CMD	singe and formerlymarried	low and very low	18-25years	no mental illness
18343	Yared	168	female	22	rural	22	educated	student	lower	single	orthodox christian	Gurage	7	30	yes	12	30	120	0	1	1	1	1	1	no	no	no	no	no	no	no	no	no	no	no	no	1	no	1	6	no disorder	formal education	others	low	has no co-morbid CMD	singe and formerlymarried	low and very low	18-25years	no mental illness
18343	Felek	169	female	30	rural	30	can read and write	house wife	lower	married	orthodox christian	Gurage	7	120	yes	20	2920	30	0	1	1	1	1	no	1	no	no	no	no	no	no	1	1	no	no	no	1	no	1	9	no disorder	no formal education	house wife	low	has no co-morbid CMD	married	low and very low	26-55years	no mental illness
18343	Derbe	170	male	45	rural	45	educated	farmer	lower	married	orthodox christian	Gurage	5	60	yes	27	1825	30	2	1	no	1	1	no	1	no	no	1	no	no	no	no	no	no	no	no	1	no	no	6	no disorder	formal education	farmer	low	has no co-morbid CMD	married	low and very low	26-55years	no mental illness
18348	Felek	171	male	25	rural	25	educated	farmer	lower	single	orthodox christian	Gurage	6	120	yes	15	365	14	2	1	1	1	1	1	1	1	1	1	no	no	1	1	1	1	1	no	1	1	1	17	psychosis	formal education	farmer	low	has co-morbid CMD	singe and formerlymarried	low and very low	18-25years	no mental illness
18348	Derbe	172	female	39	rural	39	illitrate	house wife	lower	married	orthodox christian	Gurage	4	120	yes	36	3	7	1	1	no	1	no	no	1	no	no	no	no	no	no	no	no	no	no	no	no	no	no	3	mild mdd	no formal education	house wife	low	has co-morbid CMD	married	low and very low	26-55years	no mental illness
18348	Yared	173	male	20	rural	20	illitrate	unemployed	very low	single	orthodox christian	Gurage	3	180	yes	2	365	1	4	1	1	1	1	1	1	1	1	1	1	1	1	1	1	1	1	no	1	1	1	19	mild mdd	no formal education	unemployed	very low	has co-morbid CMD	singe and formerlymarried	low and very low	18-25years	no mental illness
18348	Felek	174	male	35	urban	35	educated	daily laborer	lower	married	orthodox christian	Gurage	4	30	no	35		2	2	1	no	no	1	1	1	no	no	no	1	no	no	no	no	no	no	no	no	no	no	5	no disorder	formal education	employed	low	has no co-morbid CMD	married	low and very low	26-55years	no mental illness
18348	Yared	175	male	42	rural	42	illitrate	farmer	lower	married	orthodox christian	Gurage	7	180	yes	39	365	14	2	1	1	1	1	1	1	no	1	1	1	no	1	1	1	1	1	no	1	no	1	16	no disorder	no formal education	farmer	low	has no co-morbid CMD	married	low and very low	26-55years	no mental illness
18349	Shitu	176	female	40	rural	40	illitrate	house wife	lower	single	orthodox christian	Gurage	2	120	yes	18	730	14	2	1	1	no	no	1	1	no	1	1	no	1	1	no	1	1	1	1	1	1	1	15	no disorder	no formal education	house wife	low	has no co-morbid CMD	singe and formerlymarried	low and very low	26-55years	no mental illness
18349	Felek	177	male	45	rural	45	can read and write	farmer	very low	married	protestant	Gurage	5	120	yes	23	730	365	0	no	no	no	no	no	no	no	no	no	1	no	no	no	no	no	no	no	no	no	no	1	no disorder	no formal education	farmer	very low	has no co-morbid CMD	married	low and very low	26-55years	no mental illness
18349	Derbe	178	female	20	rural	20	illitrate	house wife	lower	single	orthodox christian	Gurage	2	30	yes	8	730	2920	0	no	no	no	no	no	no	no	no	no	no	no	no	no	no	no	no	no	no	no	no	0	mild mdd	no formal education	house wife	low	has co-morbid CMD	singe and formerlymarried	low and very low	18-25years	no mental illness
18350	Felek	179	male	43	rural	43	educated	farmer	very low	divorced	orthodox christian	Gurage	2	60	yes	33	1460	150	0	no	1	no	1	1	no	no	no	no	no	no	no	no	no	1	no	no	1	no	1	6	no disorder	formal education	farmer	very low	has no co-morbid CMD	singe and formerlymarried	low and very low	26-55years	no mental illness
18350	Yared	180	male	41	rural	41	educated	farmer	lower	married	protestant	Gurage	8	90	yes	31	365	7	1	1	1	1	1	1	1	1	1	1	1	1	1	1	1	1	1	no	1	1	1	19	no disorder	formal education	farmer	low	has no co-morbid CMD	married	low and very low	26-55years	no mental illness
18350	Derbe	181	male	37	urban	37	educated	unemployed	middle	single	orthodox christian	Gurage	6		yes	26	365	14	1	no	1	1	1	1	no	no	no	1	no	no	no	no	1	1	1	no	1	no	1	10	AUD	formal education	unemployed	average and above	has co-morbid CMD	singe and formerlymarried	average and above	26-55years	no mental illness
18350	Felek	182	male	19	rural	19	illitrate	farmer	lower	single	orthodox christian	Gurage	7	120	yes	6	3650	90	0	no	no	no	no	1	no	no	no	no	no	no	1	1	1	1	1	1	1	1	1	10	no disorder	no formal education	farmer	low	has no co-morbid CMD	singe and formerlymarried	low and very low	18-25years	no mental illness
18370	Yared	183	female	30	rural	30	illitrate	unemployed	very high	single	orthodox christian	Gurage	2	60	yes	15	2	1	3	1	1	1	1	no	1	no	1	1	1	1	1	1	1	1	1	no	1	no	1	16	no disorder	no formal education	unemployed	average and above	has no co-morbid CMD	singe and formerlymarried	average and above	26-55years	no mental illness
18370	Derbe	184	female	54	rural	54	illitrate	house wife	lower	married	orthodox christian	Gurage	5	120	yes	32	1095	2	1	1	1	no	1	no	1	1	no	no	no	1	no	no	1	no	no	no	no	no	no	7	AUD	no formal education	house wife	low	has co-morbid CMD	married	low and very low	26-55years	no mental illness
18370	Felek	185	male	40	rural	40	can read and write	farmer	lower	married	orthodox christian	Gurage	9	30	yes	39	180	60	0	no	1	no	1	no	no	no	no	no	no	no	no	no	1	1	no	no	1	1	1	7	no disorder	no formal education	farmer	low	has no co-morbid CMD	married	low and very low	26-55years	no mental illness
18370	Yared	186	female	40	rural	40	can read and write	house wife	lower	married	orthodox christian	Gurage	10	120	yes	6	30	2	5	1	1	1	1	1	1	1	1	1	1	1	1	1	1	1	1	1	1	1	1	20	mild mdd	no formal education	house wife	low	has co-morbid CMD	married	low and very low	26-55years	no mental illness
18370	Derbe	187	male	47	rural	47	educated	farmer	very low	married	orthodox christian	Gurage	3	90	yes	16	1460	14	1	1	1	no	no	no	1	no	no	1	no	1	no	no	no	1	1	no	1	no	no	8	no disorder	formal education	farmer	very low	has no co-morbid CMD	married	low and very low	26-55years	no mental illness
18370	Felek	188	male	48	rural	48	can read and write	farmer	very low	married	orthodox christian	Gurage	8	60	yes	42	1095	120	0	no	1	1	1	1	no	1	no	no	no	1	no	1	1	no	1	1	1	1	1	13	no disorder	no formal education	farmer	very low	has no co-morbid CMD	married	low and very low	26-55years	no mental illness
18370	Yared	189	female	18	rural	8	educated	unemployed	very high	single	orthodox christian	Gurage	5	120	yes	15	730	21	2	1	no	no	1	1	1	1	1	1	no	no	no	no	no	no	no	no	no	1	no	8	no disorder	formal education	unemployed	average and above	has no co-morbid CMD	singe and formerlymarried	average and above	18-25years	no mental illness
18370	Derbe	190	female	24	rural	24	illitrate	house wife	lower	single	orthodox christian	Gurage	5	120	yes	10	1825	60	0	1	no	no	1	no	no	no	no	no	no	no	no	no	1	no	1	no	no	no	no	4	no disorder	no formal education	house wife	low	has no co-morbid CMD	singe and formerlymarried	low and very low	18-25years	no mental illness
18370	Felek	191	male	30	rural	30	can read and write	farmer	lower	married	orthodox christian	Gurage	3	90	yes	16	730	60	0	no	1	no	no	no	no	no	no	no	no	no	no	no	no	no	no	no	1	no	1	3	no disorder	no formal education	farmer	low	has no co-morbid CMD	married	low and very low	26-55years	no mental illness
18370	Derbe	192	male	30	rural	30	can read and write	farmer	very low	married	orthodox christian	Gurage	4	150	yes	25	365	90	0	1	1	no	1	no	1	no	no	no	no	no	no	no	no	no	no	no	no	no	no	4	no disorder	no formal education	farmer	very low	has no co-morbid CMD	married	low and very low	26-55years	AUD
18370	Yared	193	female	25	rural	25	educated	house wife	lower	married	orthodox christian	Gurage	4	30	yes	12	90	30	0	no	no	no	no	no	1	no	no	no	no	no	no	no	no	no	no	no	no	no	no	1	no disorder	formal education	house wife	low	has no co-morbid CMD	married	low and very low	18-25years	no mental illness
18371	Derbe	194	male	32	rural	32	educated	farmer	middle	married	orthodox christian	Gurage	5	30	yes	30	365	14	1	no	no	no	no	no	no	no	no	no	no	no	no	no	no	no	no	no	no	no	no	0	no disorder	formal education	farmer	average and above	has no co-morbid CMD	married	average and above	26-55years	no mental illness
18371	Derbe	195	male	40	rural	4	illitrate	farmer	middle	married	orthodox christian	Gurage	5	30	yes	34	2190	60	0	no	no	no	no	no	no	no	no	no	no	1	no	no	no	no	no	no	no	no	no	1	no disorder	no formal education	farmer	average and above	has no co-morbid CMD	married	average and above	26-55years	no mental illness
18371	Yared	196	male	30	rural	30	illitrate	farmer	lower	married	orthodox christian	Gurage	5	60	no	30		21	4	no	1	no	no	1	1	no	1	1	no	no	no	no	no	no	1	1	1	no	no	8	no disorder	no formal education	farmer	low	has no co-morbid CMD	married	low and very low	26-55years	no mental illness
18371	Felek	197	male	18	rural	18	illitrate	pensioner	very low	single	orthodox christian	Gurage	8	120	yes	7	2920	30	3	1	no	no	no	no	no	no	no	1	1	1	1	1	1	1	1	no	no	no	no	9	no disorder	no formal education	others	very low	has no co-morbid CMD	singe and formerlymarried	low and very low	18-25years	no mental illness
15084	Felek	198	male	42	rural	42	can read and write	farmer	lower	married	orthodox christian	Gurage	6	30	yes	40	605	150	0	no	no	no	no	no	no	no	no	no	no	no	no	no	no	no	no	no	1	no	1	2	no disorder	no formal education	farmer	low	has no co-morbid CMD	married	low and very low	26-55years	no mental illness
18371	Yared	199	female	39	rural	4	illitrate	house wife	very high	married	orthodox christian	Gurage	5	120	yes	6	6935	1095	0	1	1	no	1	no	no	1	no	no	1	no	no	no	no	no	1	1	1	1	1	10	no disorder	no formal education	house wife	average and above	has no co-morbid CMD	married	average and above	26-55years	no mental illness
18371	Yared	200	male	23	rural	17	educated	farmer	lower	married	orthodox christian	Gurage	4	30	yes	21	365	30	0	no	no	no	no	1	1	no	no	no	no	no	no	no	no	no	no	no	1	no	no	3	no disorder	formal education	farmer	low	has no co-morbid CMD	married	low and very low	18-25years	no mental illness
18371	Felek	201	male	25	rural	25	illitrate	farmer	very low	single	orthodox christian	Gurage	4	60	yes	12	365	2	2	no	no	no	no	no	no	no	no	no	no	no	1	1	1	1	1	no	no	no	no	5	no disorder	no formal education	farmer	very low	has no co-morbid CMD	singe and formerlymarried	low and very low	18-25years	MDD
18371	Derbe	202	female	40	rural	7	educated	house wife	very low	single	orthodox christian	Gurage	2	30	yes	13	1095	7	1	1	1	no	1	no	1	no	no	no	no	1	1	1	1	1	1	no	1	no	no	11	no disorder	formal education	house wife	very low	has no co-morbid CMD	singe and formerlymarried	low and very low	26-55years	no mental illness
18371	Derbe	203	female	40	rural	40	illitrate	house wife	very low	single	orthodox christian	Gurage	4	60	yes	20	6570	730	0	no	no	no	no	no	no	no	no	no	no	1	1	no	no	no	no	no	no	no	no	2	no disorder	no formal education	house wife	very low	has no co-morbid CMD	singe and formerlymarried	low and very low	26-55years	no mental illness
18372	Shitu	204	female	48	rural	31	illitrate	farmer	lower	married	orthodox christian	Gurage	4	60	yes	20	1095	180	0	1	1	1	1	no	1	no	1	no	no	no	no	1	1	no	1	1	no	no	no	10	no disorder	no formal education	farmer	low	has no co-morbid CMD	married	low and very low	26-55years	no mental illness
18372	Huhalid	205	male	68	rural	68	educated	farmer	lower	married	orthodox christian	Gurage	4	30	yes	63	365	3	3	1	1	1	1	1	1	1	1	1	no	1	1	1	1	1	1	no	1	1	1	18	no disorder	formal education	farmer	low	has no co-morbid CMD	married	low and very low	greater than 56years	no mental illness
18372	Yared	206	female	50	rural	50	illitrate	house wife	lower	married	orthodox christian	Gurage	3	90	yes	16	730	1	2	1	no	no	1	no	no	no	no	no	no	no	no	no	no	no	no	no	1	no	no	3	no disorder	no formal education	house wife	low	has no co-morbid CMD	married	low and very low	26-55years	no mental illness
18378	Yared	207	male	59	rural	59	illitrate	farmer	higher	married	orthodox christian	Gurage	8	120	yes	50	1	3	2	1	1	1	1	no	1	1	1	1	no	1	1	1	1	1	1	no	1	1	1	17	severe mdd	no formal education	farmer	average and above	has co-morbid CMD	married	average and above	greater than 56years	MDD
18378	Felek	208	male	35	rural	35	can read and write	farmer	lower	married	orthodox christian	Gurage	7	240	yes	15	5475	30	1	1	no	1	no	no	no	no	no	no	no	no	1	1	1	no	no	no	no	no	no	5	no disorder	no formal education	farmer	low	has no co-morbid CMD	married	low and very low	26-55years	no mental illness
18378	Derbe	209	female	35	rural	35	can read and write	house wife	very low	single	orthodox christian	Gurage	6	120	yes	5	1825	180	0	no	no	1	no	no	no	no	1	no	no	no	1	1	no	no	no	no	1	no	no	5	no disorder	no formal education	house wife	very low	has no co-morbid CMD	singe and formerlymarried	low and very low	26-55years	no mental illness
18378	Yared	210	male	40	rural	40	illitrate	farmer	very low	married	protestant	Gurage	5	30	yes	25	1825	1	5	1	1	1	1	1	1	no	1	1	1	1	1	1	1	1	no	no	1	1	1	17	dysthemia	no formal education	farmer	very low	has co-morbid CMD	married	low and very low	26-55years	no mental illness
18378	Yared	211	male	33	rural	33	illitrate	farmer	lower	married	orthodox christian	Gurage	3	90	no	30		30	1	1	1	no	no	1	no	1	no	1	no	no	1	1	1	1	1	no	1	1	1	13	mild mdd	no formal education	farmer	low	has co-morbid CMD	married	low and very low	26-55years	no mental illness
18378	Felek	212	male	22	rural	22	educated	farmer	lower	single	muslim	Gurage	3	120	yes	18	365	90	0	1	no	no	1	no	1	no	no	no	no	1	1	1	1	1	1	no	1	no	1	11	no disorder	formal education	farmer	low	has no co-morbid CMD	singe and formerlymarried	low and very low	18-25years	no mental illness
18378	Derbe	213	male	43	rural	43	educated	farmer	very low	married	muslim	Gurage	8	90	yes	20	15	180	0	1	1	no	1	no	no	1	no	no	no	no	no	no	1	no	1	no	1	1	1	9	no disorder	formal education	farmer	very low	has no co-morbid CMD	married	low and very low	26-55years	no mental illness
18378	Felek	214	male	65	rural	65	illitrate	farmer	lower	married	orthodox christian	Gurage	4	180	yes	60	365	210	0	1	1	1	1	1	1	1	1	no	no	no	no	no	no	no	no	no	1	1	no	10	no disorder	no formal education	farmer	low	has no co-morbid CMD	married	low and very low	greater than 56years	no mental illness
18378	Derbe	215	female	18	rural	18	educated	house wife	middle	married	protestant	Gurage	2	120	yes	13	365	120	0	1	1	1	1	no	no	no	no	1	no	no	no	no	no	no	no	no	no	no	no	5	no disorder	formal education	house wife	average and above	has no co-morbid CMD	married	average and above	18-25years	no mental illness
18378	Derbe	216	female	40	rural	40	can read and write	house wife	lower	married	protestant	Gurage	7	10	yes	19	1460	1440	0	1	1	no	no	no	no	1	no	no	no	no	no	no	no	no	no	no	1	no	no	4	no disorder	no formal education	house wife	low	has no co-morbid CMD	married	low and very low	26-55years	no mental illness
18384	Yared	217	female	30	rural	5	illitrate	house wife	lower	married	protestant	Gurage	3	90	no	28		4	2	1	no	no	1	1	1	1	no	1	1	1	1	1	1	1	1	1	1	1	1	17	no disorder	no formal education	house wife	low	has no co-morbid CMD	married	low and very low	26-55years	no mental illness
18384	Felek	218	male	48	rural	48	can read and write	farmer	middle	married	orthodox christian	Gurage	5	30	yes	23	365	120	0	no	no	no	no	no	no	no	no	no	no	no	no	1	1	1	1	no	1	no	1	6	bipolar disorder	no formal education	farmer	average and above	has co-morbid CMD	married	average and above	26-55years	psychosis
18384	Felek	219	female	18	rural	18	educated	student	lower	single	orthodox christian	Gurage	8	120	yes	15	1825	14	1	1	no	no	no	1	no	no	no	no	1	no	1	1	1	1	no	no	no	no	1	8	no disorder	formal education	others	low	has no co-morbid CMD	singe and formerlymarried	low and very low	18-25years	no mental illness
18384	Felek	220	male	22	rural	22	illitrate	farmer	lower	single	orthodox christian	Gurage	7	90	yes	18	365	2	2	no	no	no	1	1	1	no	1	1	no	no	1	1	1	1	no	no	1	no	1	11	no disorder	no formal education	farmer	low	has no co-morbid CMD	singe and formerlymarried	low and very low	18-25years	no mental illness
18384	Yared	221	male	24	rural	24	educated	unemployed	very low	single	orthodox christian	Gurage	8	30	yes	12	1460	2	10	no	1	no	1	1	1	1	1	1	1	1	1	1	1	1	1	no	1	no	1	16	psychosis	formal education	unemployed	very low	has co-morbid CMD	singe and formerlymarried	low and very low	18-25years	psychosis
18384	Felek	222	female	22	rural	22	educated	house wife	lower	married	orthodox christian	Gurage	3	120	yes	7	2190	30	1	1	no	1	no	no	no	no	no	no	1	no	1	1	1	1	1	no	no	no	no	8	no disorder	formal education	house wife	low	has no co-morbid CMD	married	low and very low	18-25years	no mental illness
18385	Yared	223	male	25	rural	25	illitrate	farmer	very low	single	orthodox christian	Gurage	8	60	yes	5	365	7	2	no	no	no	no	1	no	no	no	no	no	no	no	no	no	no	no	no	no	no	no	1	no disorder	no formal education	farmer	very low	has no co-morbid CMD	singe and formerlymarried	low and very low	18-25years	no mental illness
18385	Felek	224	female	18	rural	18	illitrate	other	very low	single	orthodox christian	Gurage	10	30	yes	8	1460	7	1	no	no	no	1	1	1	1	1	1	1	no	1	1	no	no	no	no	no	no	no	9	no disorder	no formal education	others	very low	has no co-morbid CMD	singe and formerlymarried	low and very low	18-25years	no mental illness
18391	Yared	225	male	18	rural	18	educated	student	very low	single	orthodox christian	Gurage	5	60	yes	12	365	30	1	1	no	no	no	no	1	1	no	no	no	no	1	1	no	1	no	no	no	no	no	6	no disorder	formal education	others	very low	has no co-morbid CMD	singe and formerlymarried	low and very low	18-25years	no mental illness
18391	Felek	226	male	25	rural	25	educated	farmer	lower	single	orthodox christian	Gurage	7	15	yes	7	95	7	1	no	1	1	no	1	1	no	1	no	1	1	1	1	1	no	no	1	1	no	no	12	no disorder	formal education	farmer	low	has no co-morbid CMD	singe and formerlymarried	low and very low	18-25years	no mental illness
18391	Felek	227	male	46	rural	46	educated	pensioner	lower	divorced	orthodox christian	Gurage	5	60	yes	26	0	240	0	no	no	no	no	no	no	no	no	no	no	no	1	1	1	1	1	no	1	no	1	7	psychosis	formal education	others	low	has co-morbid CMD	singe and formerlymarried	low and very low	26-55years	no mental illness
18391	Yared	228	female	18	urban	18	educated	student	very low	single	orthodox christian	Gurage	6	20	no	16		30	2	1	no	1	1	no	1	no	no	no	no	no	no	no	no	no	1	1	no	no	no	6	no disorder	formal education	others	very low	has no co-morbid CMD	singe and formerlymarried	low and very low	18-25years	no mental illness
18391	Yared	229	male	35	rural	35	illitrate	farmer	lower	married	orthodox christian	Gurage	6	20	yes	32	1	30	1	1	1	no	no	no	1	no	no	no	1	no	1	1	no	no	no	no	no	no	no	6	no disorder	no formal education	farmer	low	has no co-morbid CMD	married	low and very low	26-55years	no mental illness
18391	Felek	230	male	18	rural	18	educated	student	lower	single	orthodox christian	Gurage	8	30	yes	5	60	60	0	no	no	no	no	1	no	no	no	no	no	1	no	no	no	no	no	no	no	no	no	2	no disorder	formal education	others	low	has no co-morbid CMD	singe and formerlymarried	low and very low	18-25years	no mental illness
18434	Derbe	231	male	32	rural	32	illitrate	farmer	lower	single	orthodox christian	Gurage	6	120	yes	12	2190	4	1	no	no	no	no	no	no	no	no	no	no	no	no	1	no	no	no	no	no	no	no	1	no disorder	no formal education	farmer	low	has no co-morbid CMD	singe and formerlymarried	low and very low	26-55years	no mental illness
18435	Yared	232	male	45	rural	45	can read and write	daily laborer	lower	married	orthodox christian	Gurage	7	60	yes	40	720	365	0	1	no	no	no	no	no	no	no	no	no	no	no	no	no	no	no	no	1	no	no	2	no disorder	no formal education	employed	low	has no co-morbid CMD	married	low and very low	26-55years	MDD
18435	Felek	233	male	24	rural	24	educated	farmer	lower	single	orthodox christian	Gurage	5	60	yes	10	365	720	0	no	no	no	no	no	1	no	no	no	no	no	no	no	no	no	no	no	1	no	no	2	no disorder	formal education	farmer	low	has no co-morbid CMD	singe and formerlymarried	low and very low	18-25years	no mental illness
18435	Derbe	234	male	45	rural	45	illitrate	farmer	very high	single	orthodox christian	Gurage	5	60	yes	44	6	90	0	no	no	no	1	no	no	1	no	no	no	no	no	no	no	no	no	no	1	no	no	3	no disorder	no formal education	farmer	average and above	has no co-morbid CMD	singe and formerlymarried	average and above	26-55years	no mental illness
18435	Yared	235	male	19	rural	19	educated	student	very low	single	orthodox christian	Gurage	4	60	yes	12	365	730	0	no	no	1	no	1	no	no	no	no	1	no	no	no	no	no	no	no	no	no	no	3	no disorder	formal education	others	very low	has no co-morbid CMD	singe and formerlymarried	low and very low	18-25years	no mental illness
18435	Felek	236	female	18	rural	18	educated	daily laborer	very low	single	muslim	Gurage	9	15	yes	16	180	3	1	no	1	no	1	1	no	no	no	no	no	1	1	1	1	1	1	no	1	no	1	11	no disorder	formal education	employed	very low	has no co-morbid CMD	singe and formerlymarried	low and very low	18-25years	no mental illness
18435	Derbe	237	female	55	rural	55	can read and write	house wife	middle	divorced	orthodox christian	Gurage	7	30	yes	42	15	14	1	1	1	1	1	1	1	1	no	no	no	no	no	1	1	no	1	no	1	no	no	11	no disorder	no formal education	house wife	average and above	has no co-morbid CMD	singe and formerlymarried	average and above	26-55years	no mental illness
18435	Felek	238	female	33	urban	33	illitrate	house wife	lower	married	orthodox christian	Gurage	8	45	yes	13	2555	150	0	1	no	no	1	no	no	1	no	1	no	1	no	no	no	no	no	no	1	no	1	7	no disorder	no formal education	house wife	low	has no co-morbid CMD	married	low and very low	26-55years	no mental illness
18435	Yared	239	male	56	rural	56	can read and write	farmer	middle	married	orthodox christian	Gurage	6	30	yes	40	150	365	0	1	1	no	no	no	1	no	no	no	no	no	no	no	no	no	no	no	no	no	no	3	AUD	no formal education	farmer	average and above	has co-morbid CMD	married	average and above	greater than 56years	no mental illness
18435	Derbe	240	female	18	urban	4	educated	student	middle	single	protestant	Gurage	3	20	yes	11	3	60	0	1	1	no	no	no	1	no	no	no	no	no	no	no	no	no	1	no	no	1	no	5	no disorder	formal education	others	average and above	has no co-morbid CMD	singe and formerlymarried	average and above	18-25years	no mental illness
18435	Felek	241	male	50	urban	50	educated	farmer	lower	married	orthodox christian	Gurage	6	40	yes	24	365	1095	0	1	1	1	1	no	no	1	1	1	no	no	1	no	1	1	1	1	1	1	1	15	no disorder	formal education	farmer	low	has no co-morbid CMD	married	low and very low	26-55years	no mental illness
18435	Yared	242	female	20	rural	19	educated	student	lower	single	orthodox christian	Gurage	3	30	yes	17	180	60	0	1	no	no	1	no	1	no	no	no	1	no	no	no	no	no	no	no	1	no	no	5	no disorder	formal education	others	low	has no co-morbid CMD	singe and formerlymarried	low and very low	18-25years	no mental illness
18435	Derbe	243	male	35	urban	35	educated	farmer	lower	single	orthodox christian	Gurage	4	30	yes	33	8	4	1	1	1	no	no	no	no	no	no	no	no	no	no	no	no	no	no	no	no	no	no	2	no disorder	formal education	farmer	low	has no co-morbid CMD	singe and formerlymarried	low and very low	26-55years	no mental illness
[truncated: 17 more columns]
